# Supplementary material for: Climate Effects on High Latitude Daphnia via Food Quality and Thresholds
Source: PLoS One. 2015 May 13;10(5):e0126231. doi: 10.1371/journal.pone.0126231 (PMC4430472; doi:10.1371/journal.pone.0126231)
Supplement: S1 Dataset — (XLS) [file pone.0126231.s001.xls]

## Sheet: Daphnia Growth rates
ln Food	Food Concentration	Growth rate	Temperature	Food Quality
-4.96185	0.007	-0.034	18	1
-4.96185	0.007	-0.021	18	1
-4.96185	0.007	-0.00538909	18	1
-4.96185	0.007	-0.00238154	18	1
-4.60517	0.01	0.0748153	18	1
-4.60517	0.01	0.0657399	18	1
-4.60517	0.01	0.0792382	18	1
-4.60517	0.01	0.0415801	18	1
-3.91202	0.02	0.0748153	18	1
-3.91202	0.02	0.112176	18	1
-3.91202	0.02	0.108277	18	1
-3.91202	0.02	0.116018	18	1
-3.50656	0.03	0.121377	18	1
-3.50656	0.03	0.13936	18	1
-3.50656	0.03	0.134428	18	1
-3.50656	0.03	0.13796	18	1
-2.99573	0.05	0.163997	18	1
-2.99573	0.05	0.161442	18	1
-2.99573	0.05	0.173976	18	1
-2.99573	0.05	0.154944	18	1
-2.30259	0.1	0.214717	18	1
-2.30259	0.1	0.208349	18	1
-2.30259	0.1	0.216284	18	1
-2.30259	0.1	0.202923	18	1
-1.60944	0.2	0.266857	18	1
-1.60944	0.2	0.261645	18	1
-1.60944	0.2	0.265995	18	1
-1.60944	0.2	0.278629	18	1
-4.60517	0.01	-0.0239313	26	1
-4.60517	0.01	-0.0199675	26	1
-4.60517	0.01	-0.00897668	26	1
-4.60517	0.01	-0.0171741	26	1
-4.19971	0.015	0.0329935	26	1
-4.19971	0.015	0.0374982	26	1
-4.19971	0.015	0.0526543	26	1
-4.19971	0.015	0.0260807	26	1
-3.68888	0.025	0.0804607	26	1
-3.68888	0.025	0.0860372	26	1
-3.68888	0.025	0.0914919	26	1
-3.68888	0.025	0.0689202	26	1
-3.35241	0.035	0.117112	26	1
-3.35241	0.035	0.110532	26	1
-3.35241	0.035	0.10886	26	1
-3.35241	0.035	0.0968302	26	1
-2.90042	0.055	0.13223	26	1
-2.90042	0.055	0.13587	26	1
-2.90042	0.055	0.123522	26	1
-2.90042	0.055	0.13284	26	1
-2.25379	0.105	0.161987	26	1
-2.25379	0.105	0.164838	26	1
-2.25379	0.105	0.15831	26	1
-2.25379	0.105	0.167402	26	1
-1.58475	0.205	0.22521	26	1
-1.58475	0.205	0.20628	26	1
-1.58475	0.205	0.2	26	1
-1.58475	0.205	0.201693	26	1
-4.96185	0.007	-0.186804	18	2
-4.96185	0.007	-0.170669	18	2
-4.96185	0.007	-0.192422	18	2
-4.96185	0.007	-0.186804	18	2
-4.60517	0.01	-0.124438	18	2
-4.60517	0.01	-0.141223	18	2
-4.60517	0.01	-0.114883	18	2
-4.60517	0.01	-0.110751	18	2
-3.91202	0.02	-0.0727993	18	2
-3.91202	0.02	-0.0624529	18	2
-3.91202	0.02	-0.0835923	18	2
-3.91202	0.02	-0.0693027	18	2
-3.50656	0.03	-0.0241567	18	2
-3.50656	0.03	-0.030765	18	2
-3.50656	0.03	-0.0278064	18	2
-3.50656	0.03	-0.0135168	18	2
-2.99573	0.05	0.0466745	18	2
-2.99573	0.05	0.0584037	18	2
-2.99573	0.05	0.0411555	18	2
-2.99573	0.05	0.0366509	18	2
-2.30259	0.1	0.100488	18	2
-2.30259	0.1	0.11419	18	2
-2.30259	0.1	0.0969414	18	2
-2.30259	0.1	0.100488	18	2
-1.60944	0.2	0.19361	18	2
-1.60944	0.2	0.198811	18	2
-1.60944	0.2	0.201735	18	2
-1.60944	0.2	0.189828	18	2
-4.19971	0.015	-0.148949	26	2
-4.19971	0.015	-0.136126	26	2
-4.19971	0.015	-0.13927	26	2
-4.19971	0.015	-0.129952	26	2
-3.68888	0.025	-0.103917	26	2
-3.68888	0.025	-0.118045	26	2
-3.68888	0.025	-0.112298	26	2
-3.68888	0.025	-0.10668	26	2
-3.35241	0.035	-0.0475826	26	2
-3.35241	0.035	-0.0565121	26	2
-3.35241	0.035	-0.0520075	26	2
-3.35241	0.035	-0.0610994	26	2
-2.90042	0.055	0.0125512	26	2
-2.90042	0.055	0.00555778	26	2
-2.90042	0.055	0.0108211	26	2
-2.90042	0.055	0.00907896	26	2
-2.25379	0.105	0.0308318	26	2
-2.25379	0.105	0.0478663	26	2
-2.25379	0.105	0.0537837	26	2
-2.25379	0.105	0.0340166	26	2
-1.60944	0.2	0.121279	26	2
-1.60944	0.2	0.127888	26	2
-1.60944	0.2	0.117908	26	2
-1.60944	0.2	0.124605	26	2

## Sheet: Fatty Acids total
Sample ID	Food Q	Temp	Fame Total
1	2	26	13.5567
2	2	18	26.0931
3	1	18	92.5703
4	2	18	35.0502
5	1	26	39.9701
6	1	18	68.2508
7	2	26	41.1097
8	2	18	45.2794
9	1	26	57.7782
10	1	18	84.1041
11	2	18	41.2497
12	2	26	25.553
13	1	26	61.0723
14	1	18	83.4036
15	2	18	31.9029
16	2	26	28.6583
17	1	18	102.575
18	2	18	39.7016
19	2	26	25.9632
20	1	26	33.9575
21	1	18	76.2539

## Sheet: FA composition
Nom	C19:0	C13:0	C14:0	C14:1	C15:0	C15:1	C16:0	C16:1	C17:0	C17:1	C18:0	C18:1n9t	C18:1n9c	C18:2n6t	C18:2n6c	C18:3n6	C18:3n3	C20:0	C20:1	C20:2	C21:0	C20:3n6	C20:4n6	C20:3n3	C20:5n3	C22:0	C22:1n9	C22:2	C23:0	C24:0	C22:6n3	C24:1	i-C15:0	a-C15:0	i-C16:0	i-C17:0	2-OH C14:0	3-OH C14:0	C17:0^	2-OH C16:0
0.05 18 Pico	6.40906	0	0	0	0	0	3.69985	2.75918	0	0	2.62692	3.54062	4.33723	0	3.6575	1.12042	1.946	0	0	0	0	0	1.86523	0	0	0	0	0	0	0	0	0	0	0	0	0	0	0	0	0
0.01 26 Pico	6.40641	0	0	0	0.146386	0	2.34912	1.17412	0.294432	0	1.62338	0.147526	2.21288	0	2.06473	0.294849	1.76909	0	0	0	0	0	1.03624	0	0.443965	0	0	0	0	0	0	0	0	0	0	0	0	0	0	0
0.1 18 Pico	6.40104	0	0	0	0	0	3.64113	3.02336	0	0	1.88902	4.5438	4.86833	0	3.89348	0	2.41776	0	0	0	0	0	2.9903	0	1.39109	0	0	0	0	0	0	0	0	0	0	0	0	0	0	0
0.03 26 Pico	6.4068	0	0	0	0.146386	0	6.7537	5.4303	1.03051	0	4.42739	0	5.90101	0	5.45677	0.589697	5.4547	0	0	0	0	0	3.70086	0	1.92384	0	0	0	0	0	0	0	0	0	0	0.294486	0	0	0	0
0.1 26 Pico	6.408	0	0	0	0	0	5.96088	6.69248	0	0	2.98111	0	4.51427	0	3.62801	0	3.6856	0	0	0	0	0	2.96069	0	1.47988	0	0	0	0	0	0	0	0	0	0	0	0	0	0	0
0.2 18 Pico	6.412	0	0	0	0	0	5.9994	6.05511	0	0	2.855	6.63982	6.87276	0	4.51251	0	2.9393	0	0	0	0	0	2.54235	0	1.28538	0	0	0	0	0	0	0	0	0	0	0	0	0	0	0
0.2 26 Pico	6.41429	0	0	0	0	0	4.08154	3.85947	0.774266	0	2.74435	0	4.15657	0	2.93641	0	3.21221	0	0	0	0	0	3.05868	0	1.13969	0	0	0	0	0	0	0	0	0	0	0	0	0	0	0
0.01 18 Pico	6.4	0	0	0	0.181171	0	3.27074	2.36132	0.364396	0	2.73972	0	4.19936	0	4.3806	0.364911	2.91929	0	0	0	0	0.18326	3.11459	0	1.83154	0	0	0	0	0	0	0	0	0	0	0.182232	0	0	0	0
0.03 18 Pico	6.4	0	0	0	0.15507	0.154993	6.22117	5.59697	0.779745	0	3.90836	0	7.34501	0	7.03031	0.780849	4.99743	0	0	0	0	0.156858	5.01812	0	2.97857	0	0	0	0	0	0	0	0	0	0	0.155978	0	0	0	0
0.02 18 Pico	6.4	0	0	0	0.137581	0.137512	5.10557	3.58636	0.691804	0	3.74497	0	4.99145	0	5.54437	0.41567	4.01814	0	0	0	0	0.139168	3.89565	0	2.50356	0	0	0	0	0	0	0	0	0	0	0.138386	0	0	0	0
0.05 26 Pico	6.40833	0	0	0	0	0	8.11743	7.55581	0	0	4.40492	0	6.02867	0	4.93373	0	5.07952	0	0	0	0	0	3.32129	0	1.80835	0	0	0	0	0	0	0	0	0	0	0	0	0	0	0
0.2 27 Nano	6.4	0	0	0	0	0.153849	1.85258	0.308648	0.309597	0	5.74169	0	5.89469	0	7.90889	0.310035	9.92111	0	0	0	0	0	0.778296	0.155701	0.622441	0	0	0	0	0	0	0	0	0	0	0	0	0	0	0
0-02 27 Nano	6.41	0	0	0	0	0	6.59081	11.5296	0	0	0	4.76498	4.76496	0	5.04608	0	4.8424	0	0	0	0	0	2.43123	0	0	0	0	0	0	0	0	0	0	0	0	0	0	0	0	0
0.03 27 Nano	6.40769	0	0	0	0	0	12.4192	14.8553	0	0	4.30256	5.36109	5.51251	0	6.44948	0	6.53784	0	0	0	0	0	2.34027	0	0	0	0	0	0	0	0	0	0	0	0	0	0	0	0	0
0.05 27 Nano	6.41	0	0	0	0	0	13.6972	11.2162	0	0	4.19942	5.84706	6.92649	0	8.90277	0	8.95932	0	0	0	0	0	1.32389	0	0	0	0	0	0	0	0	0	0	0	0	0	0	0	0	0
0.01 17 Nano	6.40769	0	2.98466	0	0	0	18.833	27.3533	0	0	5.04211	7.8773	7.99799	0	8.99122	1.99059	9.31958	0	0	0	0	0	2.18054	0	0	0	0	0	0	0	0	0	0	0	0	0	0	0	0	0
0.02 17 Nano	6.4125	0	0	0	0	0	12.145	24.8413	0	0	3.75627	6.82141	7.00912	0	6.16239	0	4.84674	0	0	0	0	0	1.69553	0	0.973055	0	0	0	0	0	0	0	0	0	0	0	0	0	0	0
0.05 17 Nano	6.41429	0	1.73352	0	0	0	14.4001	28.7599	0	0	5.08247	7.30895	7.60603	0	6.41563	0.979793	5.84907	0	0	0	0	0	3.04099	0	1.49021	0	0	0	0	0	0	0	0.737041	0	0	0	0	0	0	0
0.03 17 Nano	6.41429	0	2.08824	0	0	0	15.4834	31.8513	0	0	4.75295	0	8.16709	0	7.94729	0	10.2407	0	0	0	0	0	1.68268	0	0.996832	0	0	0	0	0	0	0	0.893601	0	0	0	0	0	0	0
0.1 17 Nano	6.41429	0	2.59079	0	1.09761	0	17.6137	23.399	0	0	4.45535	8.67457	9.05295	0	10.2142	2.38532	13.8174	0	0	0	0	0	6.01719	0	2.01483	0	0	0	0	0	0	0	1.24203	0	0	0	0	0	0	0
0.2 17 Nano	6.4	0	0	0	0	0	11.2443	11.9151	0	0	4.63313	8.55488	9.17433	0	10.2037	0.972816	16.8327	0	0	0	0	0	1.92409	0	0.798984	0	0	0	0	0	0	0	0	0	0	0	0	0	0	0

## Sheet: Fatty Acids Standards
Method file Name : C:\msdchem\1\METHODS\Pierre Standard Curve FAME\FAME3-STANDARD-5JUNE13-SIM.M
Calibration Table Description : 15 Juillet 2013 New Flow Good Concentrations
Last update to the quantitation database : Thu Nov 07 10:37:36 2013
#	Peak Name	Exp RetTime	Coef0	Coef1	Coef2	Corr Coeffiecient	Curve fit type			Level of confidence	0.99
1	* C19:0	21.443	0	0	0	0	linear			Sigma	Variation of Y residuals
2	C13:0	11.335	0	1	0	0.999745	linear (0,0)			b	Slope
3	C14:0	12.561	0	1	0	0.999371	linear (0,0)			LOD (ng)	3*Sigma/b
4	C14:1	13.117	0	0	0	0.999795	linear (0,0)			LOQ (ng)	10*Sigma/b
5	C15:0	13.962	0	1	0	0.999425	linear (0,0)
6	C15:1	14.617	0	0	0	0.999638	linear (0,0)
7	C16:0	15.59	0	1	0	0.999099	linear (0,0)
8	C16:1	16.111	0	0	0	0.999579	linear (0,0)
9	C17:0	17.372	0	1	0	0.999433	linear (0,0)
10	C17:1	17.971	0	0	0	0.999526	linear (0,0)
11	C18:0	19.358	0	1	0	0.999321	linear (0,0)
12	C18:1n9t	19.647	0	0	0	0.999488	linear (0,0)
13	C18:1n9c	19.851	0	0	0	0.999342	linear (0,0)
14	C18:2n6t	20.366	0	0	0	0.999525	linear (0,0)
15	C18:2n6c	20.873	0	0	0	0.999503	linear (0,0)
16	C18:3n6	21.493	0	0	0	0.99955	linear (0,0)
17	C18:3n3	22.204	0	0	0	0.99948	linear (0,0)
18	C20:0	23.641	0	1	0	0.99939	linear (0,0)
19	C20:1	24.17	0	0	0	0.999543	linear (0,0)
20	C20:2	25.318	0	0	0	0.999469	linear (0,0)
21	C21:0	25.846	0	1	0	0.99954	linear (0,0)
22	C20:3n6	25.959	0	0	0	0.999554	linear (0,0)
23	C20:4n6	26.36	0	0	0	0.999483	linear (0,0)
24	C20:3n3	26.734	0	0	0	0.999481	linear (0,0)
25	C20:5n3	27.804	0	0	0	0.999432	linear (0,0)
26	C22:0	28.107	0	1	0	0.999422	linear (0,0)
27	C22:1n9	28.678	0	0	0	0.999561	linear (0,0)
28	C22:2	29.861	0	0	0	0.999536	linear (0,0)
29	C23:0	30.298	0	1	0	0.999563	linear (0,0)
30	C24:0	32.524	0	1	0	0.999562	linear (0,0)
31	C22:6n3	32.89	0	0	0	0.999247	linear (0,0)
32	C24:1	33.13	0	0	0	0.99956	linear (0,0)
	* C19:0	Conc	Resp	Amount Ratio	Resp Ratio
		6.4	641206	1	1
		6.4	465765	1	1
		6.4	458800	1	1
		6.4	615449	1	1
		6.4	312984	1	1
		6.4	552453	1	1
		6.4	473547	1	1
	C13:0	Conc	Resp	Amount Ratio	Resp Ratio		Sigma	16004.7	b	113486	Max number of counts in cal
		15.92	1783187	2.4875	2.78099		Detection Limit (ng)	0.423084	Intercept	-23731.1	1783187
		0.163021	5739	0.025472	0.012322		Quantification Limit (ng)	1.41028
		1.01888	73863	0.1592	0.160992		Detection Limit (area)	24283.1
		6.368	705560	0.995	1.14641		Quantification Limit (area)	136316
		0.407552	9368	0.06368	0.029931
		2.5472	255775	0.398	0.462981
		0.032604	2924	0.005094	0.006175
	C14:0	Conc	Resp	Amount Ratio	Resp Ratio		Sigma	26711.6	b	68310.9	Max number of counts in cal
		32	2155698	5	3.36194		Detection Limit (ng)	1.17309	Intercept	-18637.5	2155698
		0.32768	17214	0.0512	0.036959		Quantification Limit (ng)	3.9103
		2.048	96000	0.32	0.209241		Detection Limit (area)	61497.4
		12.8	896614	2	1.45684		Quantification Limit (area)	248479
		0.8192	19772	0.128	0.063173
		5.12	313347	0.8	0.567192
		0.065536	3696	0.01024	0.007805
	C14:1	Conc	Resp	Amount Ratio	Resp Ratio		Sigma	3425.28	b	16923.9	Max number of counts in cal
		16.32	272163	2.55	0.424455		Detection Limit (ng)	0.607181	Intercept	-4482.29	272163
		0.167117	1100	0.026112	0.002362		Quantification Limit (ng)	2.02394
		1.04448	9659	0.1632	0.021053		Detection Limit (area)	5793.55
		6.528	107105	1.02	0.174027		Quantification Limit (area)	29770.5
		0.417792	1787	0.06528	0.00571
		2.6112	35450	0.408	0.064168
		0.033423	369	0.005222	0.000779
	C15:0	Conc	Resp	Amount Ratio	Resp Ratio		Sigma	16029.8	b	71605.7	Max number of counts in cal
		16	1127045	2.5	1.7577		Detection Limit (ng)	0.671588	Intercept	-14409.2	1127045
		0.16384	6398	0.0256	0.013737		Quantification Limit (ng)	2.23863
		1.024	41759	0.16	0.091018		Detection Limit (area)	33680.3
		6.4	463921	1	0.753793		Quantification Limit (area)	145889
		0.4096	10429	0.064	0.033321
		2.56	152071	0.4	0.275265
		0.032768	1522	0.00512	0.003214
	C15:1	Conc	Resp	Amount Ratio	Resp Ratio		Sigma	3842.66	b	16532.6	Max number of counts in cal
		15.92	258997	2.4875	0.403922		Detection Limit (ng)	0.697288	Intercept	-4394.56	258997
		0.163021	1235	0.025472	0.002652		Quantification Limit (ng)	2.32429
		1.01888	8616	0.1592	0.018779		Detection Limit (area)	7133.41
		6.368	103064	0.995	0.167461		Quantification Limit (area)	34032
		0.407552	1995	0.06368	0.006374
		2.5472	32413	0.398	0.058671
		0.032604	325	0.005094	0.000686
	C16:0	Conc	Resp	Amount Ratio	Resp Ratio		Sigma	47934.9	b	67074	Max number of counts in cal
		48.16	3179565	7.525	4.95873		Detection Limit (ng)	2.14397	Intercept	-26826.9	3179565
		0.493158	22267	0.077056	0.047807		Quantification Limit (ng)	7.14658
		3.08224	133515	0.4816	0.291009		Detection Limit (area)	116978
		19.264	1345859	3.01	2.18679		Quantification Limit (area)	452522
		1.2329	36337	0.19264	0.116099
		7.7056	458238	1.204	0.829461
		0.098632	4798	0.015411	0.010132
	C16:1	Conc	Resp	Amount Ratio	Resp Ratio		Sigma	3873.7	b	16178.2	Max number of counts in cal
		15.92	253361	2.4875	0.395132		Detection Limit (ng)	0.718316	Intercept	-4236.84	253361
		0.163021	1274	0.025472	0.002735		Quantification Limit (ng)	2.39439
		1.01888	8364	0.1592	0.01823		Detection Limit (area)	7384.25
		6.368	101377	0.995	0.16472		Quantification Limit (area)	34500.1
		0.407552	2092	0.06368	0.006684
		2.5472	31604	0.398	0.057207
		0.032604	302	0.005094	0.000638
	C17:0	Conc	Resp	Amount Ratio	Resp Ratio		Sigma	16808.3	b	70764.4	Max number of counts in cal
		16	1113798	2.5	1.73704		Detection Limit (ng)	0.712575	Intercept	-15261.2	1113798
		0.16384	6792	0.0256	0.014582		Quantification Limit (ng)	2.37525
		1.024	39450	0.16	0.085985		Detection Limit (area)	35163.8
		6.4	456257	1	0.74134		Quantification Limit (area)	152822
		0.4096	10699	0.064	0.034184
		2.56	145881	0.4	0.26406
		0.032768	1936	0.00512	0.004088
	C17:1	Conc	Resp	Amount Ratio	Resp Ratio		Sigma	4033.75	b	15891.7	Max number of counts in cal
		15.92	248766	2.4875	0.387966		Detection Limit (ng)	0.761481	Intercept	-4348.54	248766
		0.163021	1228	0.025472	0.002637		Quantification Limit (ng)	2.53827
		1.01888	7944	0.1592	0.017315		Detection Limit (area)	7752.72
		6.368	99410	0.995	0.161524		Quantification Limit (area)	35989
		0.407552	2066	0.06368	0.006601
		2.5472	30319	0.398	0.054881
		0.032604	279	0.005094	0.000589
	C18:0	Conc	Resp	Amount Ratio	Resp Ratio		Sigma	31487	b	68019.6	Max number of counts in cal
		31.92	2136141	4.9875	3.33144		Detection Limit (ng)	1.38873	Intercept	-24495.2	2136141
		0.326861	13645	0.051072	0.029296		Quantification Limit (ng)	4.62911
		2.04288	81588	0.3192	0.177829		Detection Limit (area)	69965.9
		12.768	888028	1.995	1.4429		Quantification Limit (area)	290375
		0.817152	22348	0.12768	0.071403
		5.1072	291930	0.798	0.528425
		0.065372	3119	0.010214	0.006586
	C18:1n9t	Conc	Resp	Amount Ratio	Resp Ratio		Sigma	3712.93	b	14770.2	Max number of counts in cal
		16	232302	2.5	0.362289		Detection Limit (ng)	0.754139	Intercept	-3874.65	232302
		0.16384	1164	0.0256	0.002499		Quantification Limit (ng)	2.5138
		1.024	7527	0.16	0.016406		Detection Limit (area)	7264.13
		6.4	93594	1	0.152074		Quantification Limit (area)	33254.6
		0.4096	1975	0.064	0.00631
		2.56	28811	0.4	0.052151
		0.032768	247	0.00512	0.000522
	C18:1n9c	Conc	Resp	Amount Ratio	Resp Ratio		Sigma	7137.14	b	14915.2	Max number of counts in cal
		31.92	467966	4.9875	0.729822		Detection Limit (ng)	1.43554	Intercept	-6214.11	467966
		0.326861	2612	0.051072	0.005608		Quantification Limit (ng)	4.78515
		2.04288	16748	0.3192	0.036504		Detection Limit (area)	15197.3
		12.768	193297	1.995	0.314075		Quantification Limit (area)	65157.3
		0.817152	4397	0.12768	0.014049
		5.1072	62158	0.798	0.112513
		0.065372	536	0.010214	0.001132
	C18:2n6t	Conc	Resp	Amount Ratio	Resp Ratio		Sigma	6579.15	b	24493.2	Max number of counts in cal
		15.92	383652	2.4875	0.598329		Detection Limit (ng)	0.805835	Intercept	-7147.67	383652
		0.163021	2068	0.025472	0.00444		Quantification Limit (ng)	2.68612
		1.01888	11698	0.1592	0.025497		Detection Limit (area)	12589.8
		6.368	151391	0.995	0.245985		Quantification Limit (area)	58643.8
		0.407552	3445	0.06368	0.011007
		2.5472	45322	0.398	0.082038
		0.032604	412	0.005094	0.00087
	C18:2n6c	Conc	Resp	Amount Ratio	Resp Ratio		Sigma	6665.26	b	25188.5	Max number of counts in cal
		16	396233	2.5	0.61795		Detection Limit (ng)	0.793847	Intercept	-7211.73	396233
		0.16384	1962	0.0256	0.004212		Quantification Limit (ng)	2.64616
		1.024	12256	0.16	0.026713		Detection Limit (area)	12784
		6.4	157687	1	0.256215		Quantification Limit (area)	59440.8
		0.4096	3284	0.064	0.010493
		2.56	47446	0.4	0.085882
		0.032768	416	0.00512	0.000878
	C18:3n6	Conc	Resp	Amount Ratio	Resp Ratio		Sigma	6136.74	b	25069.6	Max number of counts in cal
		16	398043	2.5	0.620772		Detection Limit (ng)	0.734365	Intercept	-3216.97	398043
		0.16384	5447	0.0256	0.011695		Quantification Limit (ng)	2.44788
		1.024	17732	0.16	0.038649		Detection Limit (area)	15193.2
		6.4	160771	1	0.261226		Quantification Limit (area)	58150.4
		0.4096	3458	0.064	0.011048
		2.56	53258	0.4	0.096403
		0.032768	5377	0.00512	0.011355
	C18:3n3	Conc	Resp	Amount Ratio	Resp Ratio		Sigma	9047.37	b	32539.7	Max number of counts in cal
		16	511912	2.5	0.798358		Detection Limit (ng)	0.834124	Intercept	-9862.73	511912
		0.16384	2511	0.0256	0.005391		Quantification Limit (ng)	2.78041
		1.024	15371	0.16	0.033503		Detection Limit (area)	17279.4
		6.4	202100	1	0.328378		Quantification Limit (area)	80611
		0.4096	4192	0.064	0.013394
		2.56	59588	0.4	0.107861
		0.032768	523	0.00512	0.001104
	C20:0	Conc	Resp	Amount Ratio	Resp Ratio		Sigma	30244.1	b	65107.3	Max number of counts in cal
		32.16	2059847	5.025	3.21246		Detection Limit (ng)	1.39358	Intercept	-25808	2059847
		0.329318	12448	0.051456	0.026726		Quantification Limit (ng)	4.64527
		2.05824	76778	0.3216	0.167345		Detection Limit (area)	64924.3
		12.864	850424	2.01	1.38179		Quantification Limit (area)	276633
		0.823296	20867	0.12864	0.066671
		5.1456	275994	0.804	0.499579
		0.065864	2732	0.010291	0.005769
	C20:1	Conc	Resp	Amount Ratio	Resp Ratio		Sigma	3854.19	b	14645.5	Max number of counts in cal
		16.24	233939	2.5375	0.364842		Detection Limit (ng)	0.789494	Intercept	-4208.62	233939
		0.166298	1188	0.025984	0.002551		Quantification Limit (ng)	2.63165
		1.03936	7361	0.1624	0.016044		Detection Limit (area)	7353.94
		6.496	92922	1.015	0.150982		Quantification Limit (area)	34333.2
		0.415744	1969	0.06496	0.006291
		2.5984	28169	0.406	0.050989
		0.03326	261	0.005197	0.000551
	C20:2	Conc	Resp	Amount Ratio	Resp Ratio		Sigma	7402.94	b	25577	Max number of counts in cal
		16	403131	2.5	0.628707		Detection Limit (ng)	0.868312	Intercept	-7688.69	403131
		0.16384	2942	0.0256	0.006316		Quantification Limit (ng)	2.89437
		1.024	11986	0.16	0.026125		Detection Limit (area)	14520.1
		6.4	157369	1	0.255698		Quantification Limit (area)	66340.7
		0.4096	4039	0.064	0.012905
		2.56	46354	0.4	0.083906
		0.032768	456	0.00512	0.000963
	C21:0	Conc	Resp	Amount Ratio	Resp Ratio		Sigma	15432.4	b	64765.7	Max number of counts in cal
		15.92	1014683	2.4875	1.58246		Detection Limit (ng)	0.714841	Intercept	-15600	1014683
		0.163021	5990	0.025472	0.012861		Quantification Limit (ng)	2.3828
		1.01888	34658	0.1592	0.075541		Detection Limit (area)	30697.1
		6.368	409386	0.995	0.665183		Quantification Limit (area)	138724
		0.407552	9595	0.06368	0.030657
		2.5472	128482	0.398	0.232566
		0.032604	1529	0.005094	0.003229
	C20:3n6	Conc	Resp	Amount Ratio	Resp Ratio		Sigma	4926.18	b	16451.3	Max number of counts in cal
		16	259575	2.5	0.404823		Detection Limit (ng)	0.898318	Intercept	-5615.49	259575
		0.16384	1279	0.0256	0.002746		Quantification Limit (ng)	2.99439
		1.024	7683	0.16	0.016746		Detection Limit (area)	9163.04
		6.4	98083	1	0.159368		Quantification Limit (area)	43646.3
		0.4096	2153	0.064	0.006879
		2.56	29085	0.4	0.052647
		0.032768	278	0.00512	0.000587
	C20:4n6	Conc	Resp	Amount Ratio	Resp Ratio		Sigma	6987.26	b	24456.3	Max number of counts in cal
		15.92	383151	2.4875	0.597547		Detection Limit (ng)	0.85711	Intercept	-7583.1	383151
		0.163021	1987	0.025472	0.004266		Quantification Limit (ng)	2.85703
		1.01888	11547	0.1592	0.025168		Detection Limit (area)	13378.7
		6.368	149781	0.995	0.243369		Quantification Limit (area)	62289.5
		0.407552	3437	0.06368	0.010981
		2.5472	43662	0.398	0.079033
		0.032604	401	0.005094	0.000847
	C20:3n3	Conc	Resp	Amount Ratio	Resp Ratio		Sigma	8845.31	b	31186.8	Max number of counts in cal
		16	490734	2.5	0.76533		Detection Limit (ng)	0.850872	Intercept	-9739.47	490734
		0.16384	2358	0.0256	0.005063		Quantification Limit (ng)	2.83624
		1.024	14555	0.16	0.031724		Detection Limit (area)	16796.5
		6.4	192570	1	0.312894		Quantification Limit (area)	78713.6
		0.4096	4013	0.064	0.012822
		2.56	56364	0.4	0.102025
		0.032768	492	0.00512	0.001039
	C20:5n3	Conc	Resp	Amount Ratio	Resp Ratio		Sigma	9101.73	b	29621.2	Max number of counts in cal
		15.92	464284	2.4875	0.724079		Detection Limit (ng)	0.921812	Intercept	-10030.2	464284
		0.163021	2287	0.025472	0.00491		Quantification Limit (ng)	3.07271
		1.01888	13356	0.1592	0.029111		Detection Limit (area)	17275
		6.368	178260	0.995	0.289642		Quantification Limit (area)	80987.1
		0.407552	3877	0.06368	0.012387
		2.5472	50937	0.398	0.092202
		0.032604	484	0.005094	0.001022
	C22:0	Conc	Resp	Amount Ratio	Resp Ratio		Sigma	28395.3	b	61374.1	Max number of counts in cal
		32.08	1936742	5.0125	3.02047		Detection Limit (ng)	1.38798	Intercept	-25373.5	1936742
		0.328499	11309	0.051328	0.02428		Quantification Limit (ng)	4.6266
		2.05312	71176	0.3208	0.155135		Detection Limit (area)	59812.5
		12.832	796660	2.005	1.29444		Quantification Limit (area)	258580
		0.821248	19126	0.12832	0.061109
		5.1328	257087	0.802	0.465355
		0.0657	2343	0.010266	0.004948
	C22:1n9	Conc	Resp	Amount Ratio	Resp Ratio		Sigma	3885.75	b	14567.4	Max number of counts in cal
		16.08	230469	2.5125	0.359431		Detection Limit (ng)	0.800228	Intercept	-4330.35	230469
		0.164659	1134	0.025728	0.002435		Quantification Limit (ng)	2.66743
		1.02912	7160	0.1608	0.015606		Detection Limit (area)	7326.9
		6.432	90777	1.005	0.147497		Quantification Limit (area)	34527.2
		0.411648	1909	0.06432	0.006099
		2.5728	27267	0.402	0.049356
		0.032932	259	0.005146	0.000547
	C22:2	Conc	Resp	Amount Ratio	Resp Ratio		Sigma	7334.36	b	25439	Max number of counts in cal
		15.92	398883	2.4875	0.622082		Detection Limit (ng)	0.864936	Intercept	-8238.93	398883
		0.163021	1893	0.025472	0.004064		Quantification Limit (ng)	2.88312
		1.01888	12004	0.1592	0.026164		Detection Limit (area)	13764.2
		6.368	153666	0.995	0.249681		Quantification Limit (area)	65104.7
		0.407552	3470	0.06368	0.011087
		2.5472	45024	0.398	0.081498
		0.032604	433	0.005094	0.000914
	C23:0	Conc	Resp	Amount Ratio	Resp Ratio		Sigma	14667	b	60746.3	Max number of counts in cal
		16	956216	2.5	1.49128		Detection Limit (ng)	0.724342	Intercept	-15569.1	956216
		0.16384	5029	0.0256	0.010797		Quantification Limit (ng)	2.41447
		1.024	32192	0.16	0.070166		Detection Limit (area)	28432
		6.4	383848	1	0.623688		Quantification Limit (area)	131101
		0.4096	8540	0.064	0.027286
		2.56	119344	0.4	0.216026
		0.032768	1104	0.00512	0.002331
	C24:0	Conc	Resp	Amount Ratio	Resp Ratio		Sigma	26511.2	b	57767.5	Max number of counts in cal
		31.92	1814590	4.9875	2.82996		Detection Limit (ng)	1.37679	Intercept	-27248	1814590
		0.326861	9976	0.051072	0.021419		Quantification Limit (ng)	4.58929
		2.04288	63793	0.3192	0.139043		Detection Limit (area)	52285.5
		12.768	733565	1.995	1.19192		Quantification Limit (area)	237864
		0.817152	17042	0.12768	0.05445
		5.1072	232559	0.798	0.420957
		0.065372	2156	0.010214	0.004553
	C22:6n3	Conc	Resp	Amount Ratio	Resp Ratio		Sigma	8896.09	b	25241.3	Max number of counts in cal
		16.08	400073	2.5125	0.623938		Detection Limit (ng)	1.05733	Intercept	-9622.72	400073
		0.164659	1910	0.025728	0.004101		Quantification Limit (ng)	3.52442
		1.02912	10897	0.1608	0.023751		Detection Limit (area)	17065.5
		6.432	149238	1.005	0.242486		Quantification Limit (area)	79338.2
		0.411648	3263	0.06432	0.010425
		2.5728	41387	0.402	0.074915
		0.032932	399	0.005146	0.000843
	C24:1	Conc	Resp	Amount Ratio	Resp Ratio		Sigma	4168.82	b	15338.2	Max number of counts in cal
		16	241530	2.5	0.376681		Detection Limit (ng)	0.815377	Intercept	-4665.58	241530
		0.16384	1183	0.0256	0.00254		Quantification Limit (ng)	2.71792
		1.024	7364	0.16	0.016051		Detection Limit (area)	7840.87
		6.4	94537	1	0.153607		Quantification Limit (area)	37022.6
		0.4096	2027	0.064	0.006476
		2.56	28242	0.4	0.051121
		0.032768	305	0.00512	0.000644

## Sheet: Neonates mass
Mass	Temperature	Food
8.88	18	1
9	18	1
8	18	1
8.6	18	1
8.8	18	1
9	18	1
8.7	18	1
8.5	18	1
8.4	18	1
8.7	18	1
8.86	26	1
8.9	26	1
9.3	26	1
9	26	1
9	26	1
8.8	26	1
8	26	1
8.6	26	1
8.8	26	1
8.8	26	1
9	18	2
9	18	2
8	18	2
8	18	2
8.5	18	2
9	18	2
9.5	18	2
8.5	18	2
8.4	18	2
8.8	18	2
12	26	2
11	26	2
12	26	2
13	26	2
13	26	2
12	26	2
12	26	2
12	26	2
13	26	2
9	26	2
11	26	2
13	26	2
10	26	2

## Sheet: Phytoplankton Food Carbon
Sample Description		mg C/ml	ABSORBANCE 665NM
	nn1	0.0477	0.5306
	nn2	0.0461818	0.5334
	nn3	0.0471818	0.5347
	nn4	0.0307273	0.3256
	nn5	0.031	0.3266
	nn6	0.0312727	0.3246
	nn7	0.032	0.2334
	nn8	0.0374545	0.2341
	nn9	0.03	0.2356
	nn10	0.0218182	0.2104
	nn11	0.0182727	0.2094
	nn12	0.0198182	0.2087
	nn13	0.0184545	0.1643
	nn14	0.0179091	0.1649
	nn15	0.019	0.1668
	nn16	0.0175455	0.1528
	nn17	0.0180909	0.1557
	nn18	0.0177273	0.1582
	nn19	0.0153636	0.1238
	nn20	0.016	0.1241
	nn21	0.0167273	0.124
	pc1	0.0615	0.473
	pc2	0.0731	0.492
	pc3	0.0629	0.4723
	pc4	0.0328	0.2228
	pc5	0.0343	0.2224
	pc6	0.0327	0.2239
	pc7	0.0255	0.1432
	pc8	0.024	0.144
	pc9	0.0272	0.1459
	pc10	0.0167	0.0882
	pc11	0.016	0.088
	pc12	0.0151	0.089
	pc13	0.0126	0.0734
	pc14	0.0127	0.0743
	pc15	0.0128	0.0748
	pc16	0.011	0.0696
	pc17	0.0107	0.0685
	pc18	0.0119	0.0686
	pc19	0.0102	0.0594
	pc20	0.0107	0.0588
	pc21	0.0109	0.0598
